# Supplementary material for: Young Children’s Sensitivity to Their Own Ignorance in Informing Others
Source: PLoS One. 2016 Mar 29;11(3):e0152595. doi: 10.1371/journal.pone.0152595 (PMC4811410; doi:10.1371/journal.pone.0152595)
Supplement: S1 File — Data in an excel file. (XLSX) [file pone.0152595.s001.xlsx]

## Sheet: 3s
Subject ID	Informing_decision_full	Informing_decision_partial	Informing_decision_ignore	Informing_datarecode_Full	Informing_datarecode_partial	Informing_data recode_ignore	Explicit_full	Explicit_partial	Explicit_ignore
1	0	0	0.5	0	1	0.5	0.5	0.5	0
2	1	1	0.5	0.5	0	1	1	0.5	1
3	1	1	1	1	0	0	0	0.5	0.5
4	0	0	0	0	1	1	0.5	0	0
5	0.5	1	0.5	0.5	0	1	1	0	1
6	0	0	0	0	1	1	0	0.5	0.5
7	0	0	0	0	1	1	1	0	0
8	0.5	0.5	0	0.5	1	1	0.5	0.5	0.5
9	0	0	0	0	1	1	0	0.5	1
10	0.5	0.5	0.5	0.5	1	1	1	0	1
11	0	0	0	0	1	1	1	0	1
12	1	0	0	1	1	1	0.5	1	1
13	1	1	1	1	0	0.5	1	0	1
14	1	1	1	0.5	0	0	1	0	0
15	0	0	0	0	1	1	1	1	1
16	0	0	0	0	1	1	0	1	1
17	1	1	0	1	0	1	1	0	1
18	1	0.5	0	1	0.5	1	1	0	1

## Sheet: 4s
Subject ID	Informing_decision_full	Informing_decision_partial	Informing_decision_ignore	Informing_datarecode_Full	Informing_datarecode_partial	Informing_data recode_ignore	Explicit_full	Explicit_partial	Explicit_ignore
1	0.5	0.5	0	0.5	0.5	1	1	0	1
2	1	1	0	1	1	1	0.5	0	1
3	1	1	1	1	1	0	1	1	1
4	0.5	0	0	0.5	1	1	1	0	1
5	0.5	0	0	0.5	1	1	1	1	1
6	1	1	0	1	0	1	1	0	1
7	1	0	0	0.5	1	1	0.5	0.5	1
8	0	0	0.5	0	1	0.5	0.5	0.5	1
9	0.5	0.5	1	0.5	1	0	1	0	1
10	1	0	0	1	1	1	1	1	1
11	1	1	1	1	0	0	1	0	0
12	1	1	0.5	1	1	0.5	1	0	0
13	1	1	1	1	1	0.5	1	0	0
14	1	1	0.5	1	0	1	1	0	1
15	1	0	0.5	1	1	1	1	1	1
16	1	1	1	1	0.5	0	1	0.5	0.5
17	1	0.5	0	1	1	1	1	1	1
18	0	0	0	0	1	1	0.5	0	1

## Sheet: Gesture data_ageincluded
Inform_Full	Inform_Partial	Inform_ignore	Explicit_Full	Explicit_partial	Explicit_ignore	age
0	0.5	0	0	0	0.5	4
0	0.5	0.5	0	0.5	0	4
0.5	0.5	0.5	0	0.5	0.5	4
0.5	0.5	0.5	0	0	0	4
0.5	0.5	0.5	0	0	0	4
0	0.5	0	0.5	0	0.5	4
0	0.5	0.5	0	0.5	0	4
0	0.5	1	0	0	1	4
0.5	0.5	0.5	0	0.5	0	4
0	0	0.5	0	0.5	1	4
0	0.5	0.5	0	0	0	4
0.5	0.5	1	0	0.5	0.5	4
1	0.5	1	0	1	0.5	4
0.5	1	0.5	0.5	0	1	4
0	0	0	0	0	0	4
0	0	0	0	0	0	4
0	0	0	0	0	0	4
0	0	0	0	0	0	4
0	0.5	0.5	0.5	0	0	3
0	0	0	0	0.5	0	3
0	0.5	0	0	0	0	3
1	0.5	0.5	0	0	0	3
0.5	0.5	0.5	0.5	0	0	3
0	0	0.5	0	0	0	3
1	1	1	0	0.5	0	3
1	0.5	1	0	0.5	0	3
0.5	0.5	1	1	0	0.5	3
0	0.5	0.5	0	0	0	3
0	0	0	0	0	0	3
0	0	0	0	0	0	3
0	0	0	0	0	0	3
0	0	0	0	0	0	3
0	0	0	0	0	0	3
0	0	0	0	0	0	3
0	0	0	0	0	0	3
0	0	0	0	0	0	3
